# Supplementary material for: Investigating the Dewatering Efficiency of Sewage Sludge with Optimized Ratios of Electrolytic Manganese Residue Components
Source: Materials (Basel). 2024 Jul 22;17(14):3605. doi: 10.3390/ma17143605 (PMC11278772; doi:10.3390/ma17143605)
Supplement: Supplementary file 1 [file materials-17-03605-s001.zip]

Archive with 1 entries (1 files):
- materials-3088421-supplementary.docx
